# Supplementary material for: Evaluating Microclimate Modification and Acute Cardiovascular Stress Responses to a Dense Urban Microforest: The Green Oasis (GRO) Protocol
Source: Int J Environ Res Public Health. 2026 Mar 13;23(3):365. doi: 10.3390/ijerph23030365 (PMC13026838; doi:10.3390/ijerph23030365)
Supplement: Supplementary file 1 [file ijerph-23-00365-s001.zip]

Archive with 1 entries (1 files):
- ijerph-4146980-supplementary.pdf
